# Supplementary material for: A Dystrophin Exon-52 Deleted Miniature Pig Model of Duchenne Muscular Dystrophy and Evaluation of Exon Skipping
Source: Int J Mol Sci. 2021 Dec 2;22(23):13065. doi: 10.3390/ijms222313065 (PMC8657897; doi:10.3390/ijms222313065)
Supplement: Supplementary file 1 [file ijms-22-13065-s001.zip]

Archive with 3 entries (3 files):
- .DS_Store
- Supple_Fig_Table_DMDpig_ExonSkip_20211201ye.pdf
- TableS4_S5_20211201.xlsx
