# Supplementary material for: A Dystrophin Exon-52 Deleted Miniature Pig Model of Duchenne Muscular Dystrophy and Evaluation of Exon Skipping
Source: Int J Mol Sci. 2021 Dec 2;22(23):13065. doi: 10.3390/ijms222313065 (PMC8657897; doi:10.3390/ijms222313065)
Supplement: Supplementary file 1 [file ijms-22-13065-s001.zip › TableS4_S5_20211201.xlsx]

## Sheet: Table S4_ex51
Table S4. Predicted exon 51 skipping efficiency of pig 30-mer AOs by the AO predictive algorithm [39].
Exon Number	dist_from_acceptor	Oligo seq. 5'to 3'	Predicted Skip%	Ranking
Ex51_PigDMD	5	GGGTTGTGTCACCAGAGTAACAGTCTGACT	89.1277	1
Ex51_PigDMD	6	TGGGTTGTGTCACCAGAGTAACAGTCTGAC	88.6519	2
Ex51_PigDMD	9	CTGTGGGTTGTGTCACCAGAGTAACAGTCT	86.836	3
Ex51_PigDMD	7	GTGGGTTGTGTCACCAGAGTAACAGTCTGA	86.6063	4
Ex51_PigDMD	8	TGTGGGTTGTGTCACCAGAGTAACAGTCTG	83.0153	5
Ex51_PigDMD	0	GTGTCACCAGAGTAACAGTCTGACTAGTAG	79.7129	6
Ex51_PigDMD	4	GGTTGTGTCACCAGAGTAACAGTCTGACTA	76.85	7
Ex51_PigDMD	10	ACTGTGGGTTGTGTCACCAGAGTAACAGTC	76.3174	8
Ex51_PigDMD	19	TCCTTGGTAACTGTGGGTTGTGTCACCAGA	75.1056	9
Ex51_PigDMD	18	CCTTGGTAACTGTGGGTTGTGTCACCAGAG	74.4305	10
Ex51_PigDMD	1	TGTGTCACCAGAGTAACAGTCTGACTAGTA	74.0355	11
Ex51_PigDMD	20	TTCCTTGGTAACTGTGGGTTGTGTCACCAG	72.4745	12
Ex51_PigDMD	29	GATGGCAGTTTCCTTGGTAACTGTGGGTTG	72.1449	13
Ex51_PigDMD	3	GTTGTGTCACCAGAGTAACAGTCTGACTAG	70.8513	14
Ex51_PigDMD	11	AACTGTGGGTTGTGTCACCAGAGTAACAGT	69.7477	15
Ex51_PigDMD	21	TTTCCTTGGTAACTGTGGGTTGTGTCACCA	68.7761	16
Ex51_PigDMD	23	AGTTTCCTTGGTAACTGTGGGTTGTGTCAC	68.3267	17
Ex51_PigDMD	12	TAACTGTGGGTTGTGTCACCAGAGTAACAG	67.8303	18
Ex51_PigDMD	26	GGCAGTTTCCTTGGTAACTGTGGGTTGTGT	67.8143	19
Ex51_PigDMD	27	TGGCAGTTTCCTTGGTAACTGTGGGTTGTG	67.0519	20
Ex51_PigDMD	22	GTTTCCTTGGTAACTGTGGGTTGTGTCACC	66.5619	21
Ex51_PigDMD	32	GGAGATGGCAGTTTCCTTGGTAACTGTGGG	66.0332	22
Ex51_PigDMD	28	ATGGCAGTTTCCTTGGTAACTGTGGGTTGT	65.9438	23
Ex51_PigDMD	24	CAGTTTCCTTGGTAACTGTGGGTTGTGTCA	65.773	24
Ex51_PigDMD	25	GCAGTTTCCTTGGTAACTGTGGGTTGTGTC	65.3786	25
Ex51_PigDMD	2	TTGTGTCACCAGAGTAACAGTCTGACTAGT	62.7744	26
Ex51_PigDMD	30	AGATGGCAGTTTCCTTGGTAACTGTGGGTT	62.3696	27
Ex51_PigDMD	53	GGAAGATGGCATTTCTGGTTTGGAGATGGC	62.1039	28
Ex51_PigDMD	17	CTTGGTAACTGTGGGTTGTGTCACCAGAGT	61.8364	29
Ex51_PigDMD	13	GTAACTGTGGGTTGTGTCACCAGAGTAACA	60.2257	30
Ex51_PigDMD	46	GGCATTTCTGGTTTGGAGATGGCAGTTTCC	59.9132	31
Ex51_PigDMD	31	GAGATGGCAGTTTCCTTGGTAACTGTGGGT	59.5761	32
Ex51_PigDMD	33	TGGAGATGGCAGTTTCCTTGGTAACTGTGG	57.8093	33
Ex51_PigDMD	65	CTCCAACAGCAAGGAAGATGGCATTTCTGG	55.3638	34
Ex51_PigDMD	56	CAAGGAAGATGGCATTTCTGGTTTGGAGAT	54.3222	35
Ex51_PigDMD	16	TTGGTAACTGTGGGTTGTGTCACCAGAGTA	52.841	36
Ex51_PigDMD	57	GCAAGGAAGATGGCATTTCTGGTTTGGAGA	52.4662	37
Ex51_PigDMD	14	GGTAACTGTGGGTTGTGTCACCAGAGTAAC	52.3202	38
Ex51_PigDMD	45	GCATTTCTGGTTTGGAGATGGCAGTTTCCT	50.5578	39
Ex51_PigDMD	42	TTTCTGGTTTGGAGATGGCAGTTTCCTTGG	50.3219	40
Ex51_PigDMD	58	AGCAAGGAAGATGGCATTTCTGGTTTGGAG	49.7647	41
Ex51_PigDMD	15	TGGTAACTGTGGGTTGTGTCACCAGAGTAA	49.7625	42
Ex51_PigDMD	63	CCAACAGCAAGGAAGATGGCATTTCTGGTT	49.5549	43
Ex51_PigDMD	54	AGGAAGATGGCATTTCTGGTTTGGAGATGG	48.5981	44
Ex51_PigDMD	34	TTGGAGATGGCAGTTTCCTTGGTAACTGTG	48.3291	45
Ex51_PigDMD	66	CCTCCAACAGCAAGGAAGATGGCATTTCTG	48.1176	46
Ex51_PigDMD	55	AAGGAAGATGGCATTTCTGGTTTGGAGATG	47.9455	47
Ex51_PigDMD	64	TCCAACAGCAAGGAAGATGGCATTTCTGGT	47.7844	48
Ex51_PigDMD	40	TCTGGTTTGGAGATGGCAGTTTCCTTGGTA	47.1016	49
Ex51_PigDMD	71	AGGTACCTCCAACAGCAAGGAAGATGGCAT	46.9727	50
Ex51_PigDMD	37	GGTTTGGAGATGGCAGTTTCCTTGGTAACT	46.3959	51
Ex51_PigDMD	49	GATGGCATTTCTGGTTTGGAGATGGCAGTT	46.0896	52
Ex51_PigDMD	41	TTCTGGTTTGGAGATGGCAGTTTCCTTGGT	45.8147	53
Ex51_PigDMD	59	CAGCAAGGAAGATGGCATTTCTGGTTTGGA	45.0894	54
Ex51_PigDMD	50	AGATGGCATTTCTGGTTTGGAGATGGCAGT	44.8455	55
Ex51_PigDMD	44	CATTTCTGGTTTGGAGATGGCAGTTTCCTT	44.5647	56
Ex51_PigDMD	72	CAGGTACCTCCAACAGCAAGGAAGATGGCA	44.4991	57
Ex51_PigDMD	38	TGGTTTGGAGATGGCAGTTTCCTTGGTAAC	44.1129	58
Ex51_PigDMD	35	TTTGGAGATGGCAGTTTCCTTGGTAACTGT	43.9906	59
Ex51_PigDMD	67	ACCTCCAACAGCAAGGAAGATGGCATTTCT	43.6764	60
Ex51_PigDMD	86	GAAATCTGCCAGAGCAGGTACCTCCAACAG	43.4034	61
Ex51_PigDMD	60	ACAGCAAGGAAGATGGCATTTCTGGTTTGG	43.0364	62
Ex51_PigDMD	52	GAAGATGGCATTTCTGGTTTGGAGATGGCA	42.9957	63
Ex51_PigDMD	43	ATTTCTGGTTTGGAGATGGCAGTTTCCTTG	42.6394	64
Ex51_PigDMD	70	GGTACCTCCAACAGCAAGGAAGATGGCATT	42.0807	65
Ex51_PigDMD	61	AACAGCAAGGAAGATGGCATTTCTGGTTTG	41.5729	66
Ex51_PigDMD	62	CAACAGCAAGGAAGATGGCATTTCTGGTTT	41.5282	67
Ex51_PigDMD	47	TGGCATTTCTGGTTTGGAGATGGCAGTTTC	41.4606	68
Ex51_PigDMD	98	CCAAGCCCTGTTGAAATCTGCCAGAGCAGG	41.1445	69
Ex51_PigDMD	102	CTGTCCAAGCCCTGTTGAAATCTGCCAGAG	40.9804	70
Ex51_PigDMD	51	AAGATGGCATTTCTGGTTTGGAGATGGCAG	40.5847	71
Ex51_PigDMD	39	CTGGTTTGGAGATGGCAGTTTCCTTGGTAA	40.545	72
Ex51_PigDMD	103	TCTGTCCAAGCCCTGTTGAAATCTGCCAGA	40.3278	73
Ex51_PigDMD	105	GTTCTGTCCAAGCCCTGTTGAAATCTGCCA	40.1928	74
Ex51_PigDMD	104	TTCTGTCCAAGCCCTGTTGAAATCTGCCAG	39.8744	75
Ex51_PigDMD	81	CTGCCAGAGCAGGTACCTCCAACAGCAAGG	39.4213	76
Ex51_PigDMD	36	GTTTGGAGATGGCAGTTTCCTTGGTAACTG	39.3676	77
Ex51_PigDMD	87	TGAAATCTGCCAGAGCAGGTACCTCCAACA	39.0871	78
Ex51_PigDMD	80	TGCCAGAGCAGGTACCTCCAACAGCAAGGA	38.8077	79
Ex51_PigDMD	107	AAGTTCTGTCCAAGCCCTGTTGAAATCTGC	38.7029	80
Ex51_PigDMD	106	AGTTCTGTCCAAGCCCTGTTGAAATCTGCC	38.2037	81
Ex51_PigDMD	68	TACCTCCAACAGCAAGGAAGATGGCATTTC	37.9549	82
Ex51_PigDMD	79	GCCAGAGCAGGTACCTCCAACAGCAAGGAA	37.9319	83
Ex51_PigDMD	78	CCAGAGCAGGTACCTCCAACAGCAAGGAAG	37.7796	84
Ex51_PigDMD	69	GTACCTCCAACAGCAAGGAAGATGGCATTT	37.6398	85
Ex51_PigDMD	77	CAGAGCAGGTACCTCCAACAGCAAGGAAGA	37.6191	86
Ex51_PigDMD	84	AATCTGCCAGAGCAGGTACCTCCAACAGCA	37.3928	87
Ex51_PigDMD	100	GTCCAAGCCCTGTTGAAATCTGCCAGAGCA	37.2186	88
Ex51_PigDMD	48	ATGGCATTTCTGGTTTGGAGATGGCAGTTT	37.149	89
Ex51_PigDMD	101	TGTCCAAGCCCTGTTGAAATCTGCCAGAGC	36.81	90
Ex51_PigDMD	108	TAAGTTCTGTCCAAGCCCTGTTGAAATCTG	36.5655	91
Ex51_PigDMD	99	TCCAAGCCCTGTTGAAATCTGCCAGAGCAG	36.3961	92
Ex51_PigDMD	82	TCTGCCAGAGCAGGTACCTCCAACAGCAAG	36.1819	93
Ex51_PigDMD	85	AAATCTGCCAGAGCAGGTACCTCCAACAGC	35.4033	94
Ex51_PigDMD	89	GTTGAAATCTGCCAGAGCAGGTACCTCCAA	34.4965	95
Ex51_PigDMD	73	GCAGGTACCTCCAACAGCAAGGAAGATGGC	34.0566	96
Ex51_PigDMD	90	TGTTGAAATCTGCCAGAGCAGGTACCTCCA	33.7059	97
Ex51_PigDMD	83	ATCTGCCAGAGCAGGTACCTCCAACAGCAA	33.7046	98
Ex51_PigDMD	74	AGCAGGTACCTCCAACAGCAAGGAAGATGG	32.9916	99
Ex51_PigDMD	76	AGAGCAGGTACCTCCAACAGCAAGGAAGAT	32.9144	100
Ex51_PigDMD	92	CCTGTTGAAATCTGCCAGAGCAGGTACCTC	31.7103	101
Ex51_PigDMD	91	CTGTTGAAATCTGCCAGAGCAGGTACCTCC	31.5946	102
Ex51_PigDMD	88	TTGAAATCTGCCAGAGCAGGTACCTCCAAC	31.1987	103
Ex51_PigDMD	95	AGCCCTGTTGAAATCTGCCAGAGCAGGTAC	30.9418	104
Ex51_PigDMD	123	GAGACAGCCAGTCGGTAAGTTCTGTCCAAG	30.7897	105
Ex51_PigDMD	97	CAAGCCCTGTTGAAATCTGCCAGAGCAGGT	30.7018	106
Ex51_PigDMD	75	GAGCAGGTACCTCCAACAGCAAGGAAGATG	30.6686	107
Ex51_PigDMD	96	AAGCCCTGTTGAAATCTGCCAGAGCAGGTA	30.4012	108
Ex51_PigDMD	117	GCCAGTCGGTAAGTTCTGTCCAAGCCCTGT	30.2712	109
Ex51_PigDMD	121	GACAGCCAGTCGGTAAGTTCTGTCCAAGCC	29.2781	110
Ex51_PigDMD	133	CGATCAAGCAGAGACAGCCAGTCGGTAAGT	29.0362	111
Ex51_PigDMD	114	AGTCGGTAAGTTCTGTCCAAGCCCTGTTGA	28.8772	112
Ex51_PigDMD	124	AGAGACAGCCAGTCGGTAAGTTCTGTCCAA	28.7993	113
Ex51_PigDMD	113	GTCGGTAAGTTCTGTCCAAGCCCTGTTGAA	28.7252	114
Ex51_PigDMD	110	GGTAAGTTCTGTCCAAGCCCTGTTGAAATC	28.1961	115
Ex51_PigDMD	109	GTAAGTTCTGTCCAAGCCCTGTTGAAATCT	28.1801	116
Ex51_PigDMD	94	GCCCTGTTGAAATCTGCCAGAGCAGGTACC	28.0405	117
Ex51_PigDMD	120	ACAGCCAGTCGGTAAGTTCTGTCCAAGCCC	27.7455	118
Ex51_PigDMD	122	AGACAGCCAGTCGGTAAGTTCTGTCCAAGC	27.5942	119
Ex51_PigDMD	118	AGCCAGTCGGTAAGTTCTGTCCAAGCCCTG	27.5311	120
Ex51_PigDMD	116	CCAGTCGGTAAGTTCTGTCCAAGCCCTGTT	27.0973	121
Ex51_PigDMD	119	CAGCCAGTCGGTAAGTTCTGTCCAAGCCCT	26.9864	122
Ex51_PigDMD	111	CGGTAAGTTCTGTCCAAGCCCTGTTGAAAT	26.9385	123
Ex51_PigDMD	132	GATCAAGCAGAGACAGCCAGTCGGTAAGTT	26.9017	124
Ex51_PigDMD	125	CAGAGACAGCCAGTCGGTAAGTTCTGTCCA	26.8495	125
Ex51_PigDMD	130	TCAAGCAGAGACAGCCAGTCGGTAAGTTCT	25.9531	126
Ex51_PigDMD	115	CAGTCGGTAAGTTCTGTCCAAGCCCTGTTG	25.9096	127
Ex51_PigDMD	129	CAAGCAGAGACAGCCAGTCGGTAAGTTCTG	25.7995	128
Ex51_PigDMD	134	TCGATCAAGCAGAGACAGCCAGTCGGTAAG	25.735	129
Ex51_PigDMD	112	TCGGTAAGTTCTGTCCAAGCCCTGTTGAAA	25.3438	130
Ex51_PigDMD	93	CCCTGTTGAAATCTGCCAGAGCAGGTACCT	25.2956	131
Ex51_PigDMD	131	ATCAAGCAGAGACAGCCAGTCGGTAAGTTC	24.9699	132
Ex51_PigDMD	126	GCAGAGACAGCCAGTCGGTAAGTTCTGTCC	24.6399	133
Ex51_PigDMD	135	CTCGATCAAGCAGAGACAGCCAGTCGGTAA	24.1023	134
Ex51_PigDMD	136	ACTCGATCAAGCAGAGACAGCCAGTCGGTA	23.4156	135
Ex51_PigDMD	137	AACTCGATCAAGCAGAGACAGCCAGTCGGT	22.9926	136
Ex51_PigDMD	138	TAACTCGATCAAGCAGAGACAGCCAGTCGG	22.5697	137
Ex51_PigDMD	128	AAGCAGAGACAGCCAGTCGGTAAGTTCTGT	22.4138	138
Ex51_PigDMD	140	TATAACTCGATCAAGCAGAGACAGCCAGTC	21.6021	139
Ex51_PigDMD	141	TTATAACTCGATCAAGCAGAGACAGCCAGT	21.5404	140
Ex51_PigDMD	127	AGCAGAGACAGCCAGTCGGTAAGTTCTGTC	20.8489	141
Ex51_PigDMD	139	ATAACTCGATCAAGCAGAGACAGCCAGTCG	20.6614	142
Ex51_PigDMD	142	TTTATAACTCGATCAAGCAGAGACAGCCAG	18.0537	143
Ex51_PigDMD	143	TTTTATAACTCGATCAAGCAGAGACAGCCA	14.326	144
Ex51_PigDMD	145	GATTTTATAACTCGATCAAGCAGAGACAGC	11.9108	145
Ex51_PigDMD	144	ATTTTATAACTCGATCAAGCAGAGACAGCC	11.5116	146
Ex51_PigDMD	153	CCCTCTGTGATTTTATAACTCGATCAAGCA	10.6991	147
Ex51_PigDMD	152	CCTCTGTGATTTTATAACTCGATCAAGCAG	10.5173	148
Ex51_PigDMD	156	TCACCCTCTGTGATTTTATAACTCGATCAA	10.2304	149
Ex51_PigDMD	146	TGATTTTATAACTCGATCAAGCAGAGACAG	9.98523	150
Ex51_PigDMD	154	ACCCTCTGTGATTTTATAACTCGATCAAGC	9.83467	151
Ex51_PigDMD	155	CACCCTCTGTGATTTTATAACTCGATCAAG	9.542	152
Ex51_PigDMD	164	ACCCACCATCACCCTCTGTGATTTTATAAC	9.16799	153
Ex51_PigDMD	160	ACCATCACCCTCTGTGATTTTATAACTCGA	9.13225	154
Ex51_PigDMD	161	CACCATCACCCTCTGTGATTTTATAACTCG	9.12915	155
Ex51_PigDMD	158	CATCACCCTCTGTGATTTTATAACTCGATC	8.91936	156
Ex51_PigDMD	157	ATCACCCTCTGTGATTTTATAACTCGATCA	8.60808	157
Ex51_PigDMD	162	CCACCATCACCCTCTGTGATTTTATAACTC	8.41703	158
Ex51_PigDMD	159	CCATCACCCTCTGTGATTTTATAACTCGAT	8.37135	159
Ex51_PigDMD	166	TCACCCACCATCACCCTCTGTGATTTTATA	8.11232	160
Ex51_PigDMD	167	ATCACCCACCATCACCCTCTGTGATTTTAT	7.96713	161
Ex51_PigDMD	163	CCCACCATCACCCTCTGTGATTTTATAACT	7.95007	162
Ex51_PigDMD	165	CACCCACCATCACCCTCTGTGATTTTATAA	7.53664	163
Ex51_PigDMD	168	GATCACCCACCATCACCCTCTGTGATTTTA	7.29164	164
Ex51_PigDMD	147	GTGATTTTATAACTCGATCAAGCAGAGACA	6.83072	165
Ex51_PigDMD	169	AGATCACCCACCATCACCCTCTGTGATTTT	6.51105	166
Ex51_PigDMD	151	CTCTGTGATTTTATAACTCGATCAAGCAGA	5.84399	167
Ex51_PigDMD	171	CAAGATCACCCACCATCACCCTCTGTGATT	5.5046	168
Ex51_PigDMD	172	TCAAGATCACCCACCATCACCCTCTGTGAT	5.47264	169
Ex51_PigDMD	149	CTGTGATTTTATAACTCGATCAAGCAGAGA	5.40241	170
Ex51_PigDMD	170	AAGATCACCCACCATCACCCTCTGTGATTT	5.39482	171
Ex51_PigDMD	148	TGTGATTTTATAACTCGATCAAGCAGAGAC	5.15719	172
Ex51_PigDMD	174	CTTCAAGATCACCCACCATCACCCTCTGTG	4.66454	173
Ex51_PigDMD	173	TTCAAGATCACCCACCATCACCCTCTGTGA	3.89199	174
Ex51_PigDMD	175	TCTTCAAGATCACCCACCATCACCCTCTGT	3.53721	175
Ex51_PigDMD	176	GTCTTCAAGATCACCCACCATCACCCTCTG	3.44456	176
Ex51_PigDMD	150	TCTGTGATTTTATAACTCGATCAAGCAGAG	2.89365	177
Ex51_PigDMD	177	TGTCTTCAAGATCACCCACCATCACCCTCT	2.40678	178
Ex51_PigDMD	178	ATGTCTTCAAGATCACCCACCATCACCCTC	1.07888	179
Ex51_PigDMD	179	GATGTCTTCAAGATCACCCACCATCACCCT	0.907962	180
Ex51_PigDMD	180	TGATGTCTTCAAGATCACCCACCATCACCC	0.369947	181
Ex51_PigDMD	182	GTTGATGTCTTCAAGATCACCCACCATCAC	0.334531	182
Ex51_PigDMD	181	TTGATGTCTTCAAGATCACCCACCATCACC	0.247511	183
Ex51_PigDMD	183	CGTTGATGTCTTCAAGATCACCCACCATCA	0.0466771	184
Ex51_PigDMD	185	CTCGTTGATGTCTTCAAGATCACCCACCAT	-0.0220428	185
Ex51_PigDMD	184	TCGTTGATGTCTTCAAGATCACCCACCATC	-0.104253	186
Ex51_PigDMD	186	TCTCGTTGATGTCTTCAAGATCACCCACCA	-0.374287	187
Ex51_PigDMD	187	ATCTCGTTGATGTCTTCAAGATCACCCACC	-0.605891	188
Ex51_PigDMD	188	CATCTCGTTGATGTCTTCAAGATCACCCAC	-0.621006	189
Ex51_PigDMD	189	TCATCTCGTTGATGTCTTCAAGATCACCCA	-1.64159	190
Ex51_PigDMD	190	ATCATCTCGTTGATGTCTTCAAGATCACCC	-1.70038	191
Ex51_PigDMD	191	GATCATCTCGTTGATGTCTTCAAGATCACC	-1.81948	192
Ex51_PigDMD	192	TGATCATCTCGTTGATGTCTTCAAGATCAC	-2.43226	193
Ex51_PigDMD	193	ATGATCATCTCGTTGATGTCTTCAAGATCA	-3.0641	194
Ex51_PigDMD	194	GATGATCATCTCGTTGATGTCTTCAAGATC	-3.06793	195
Ex51_PigDMD	195	TGATGATCATCTCGTTGATGTCTTCAAGAT	-3.32175	196
Ex51_PigDMD	198	GCTTGATGATCATCTCGTTGATGTCTTCAA	-3.32749	197
Ex51_PigDMD	199	TGCTTGATGATCATCTCGTTGATGTCTTCA	-3.43178	198
Ex51_PigDMD	196	TTGATGATCATCTCGTTGATGTCTTCAAGA	-3.48305	199
Ex51_PigDMD	197	CTTGATGATCATCTCGTTGATGTCTTCAAG	-3.55295	200
Ex51_PigDMD	200	CTGCTTGATGATCATCTCGTTGATGTCTTC	-3.60787	201
Ex51_PigDMD	201	TCTGCTTGATGATCATCTCGTTGATGTCTT	-3.81708	202
Ex51_PigDMD	202	TTCTGCTTGATGATCATCTCGTTGATGTCT	-4.13322	203
Ex51_PigDMD	203	CTTCTGCTTGATGATCATCTCGTTGATGTC	-4.72596	204
Yellow indicates PMOs tested in this study.

## Sheet: Table S5_ex53
Table S5. Predicted exon 53 skipping efficiency of pig 30-mer AOs by the AO predictive algorithm [38].
Exon Number	dist_from_acceptor	Oligo seq. 5'to 3'	Predicted Skip %	Ranking
Ex53_PigDMD	9	GTTCCTGGACCTCATCCCACTGACTCTGTA	88.7779	1
Ex53_PigDMD	10	TGTTCCTGGACCTCATCCCACTGACTCTGT	84.8168	2
Ex53_PigDMD	8	TTCCTGGACCTCATCCCACTGACTCTGTAT	84.1865	3
Ex53_PigDMD	6	CCTGGACCTCATCCCACTGACTCTGTATTC	80.7623	4
Ex53_PigDMD	11	GTGTTCCTGGACCTCATCCCACTGACTCTG	79.7395	5
Ex53_PigDMD	7	TCCTGGACCTCATCCCACTGACTCTGTATT	78.365	6
Ex53_PigDMD	17	CTGAAGGTGTTCCTGGACCTCATCCCACTG	77.8363	7
Ex53_PigDMD	25	CTTCTGTTCTGAAGGTGTTCCTGGACCTCA	77.1203	8
Ex53_PigDMD	12	GGTGTTCCTGGACCTCATCCCACTGACTCT	75.8579	9
Ex53_PigDMD	26	CCTTCTGTTCTGAAGGTGTTCCTGGACCTC	75.5974	10
Ex53_PigDMD	3	GGACCTCATCCCACTGACTCTGTATTCTTT	74.4566	11
Ex53_PigDMD	2	GACCTCATCCCACTGACTCTGTATTCTTTC	74.0478	12
Ex53_PigDMD	5	CTGGACCTCATCCCACTGACTCTGTATTCT	72.0776	13
Ex53_PigDMD	15	GAAGGTGTTCCTGGACCTCATCCCACTGAC	71.2037	14
Ex53_PigDMD	22	CTGTTCTGAAGGTGTTCCTGGACCTCATCC	70.5429	15
Ex53_PigDMD	18	TCTGAAGGTGTTCCTGGACCTCATCCCACT	69.9899	16
Ex53_PigDMD	27	GCCTTCTGTTCTGAAGGTGTTCCTGGACCT	69.5141	17
Ex53_PigDMD	13	AGGTGTTCCTGGACCTCATCCCACTGACTC	67.4501	18
Ex53_PigDMD	28	TGCCTTCTGTTCTGAAGGTGTTCCTGGACC	65.5941	19
Ex53_PigDMD	21	TGTTCTGAAGGTGTTCCTGGACCTCATCCC	65.1366	20
Ex53_PigDMD	16	TGAAGGTGTTCCTGGACCTCATCCCACTGA	64.813	21
Ex53_PigDMD	4	TGGACCTCATCCCACTGACTCTGTATTCTT	64.4949	22
Ex53_PigDMD	24	TTCTGTTCTGAAGGTGTTCCTGGACCTCAT	62.1946	23
Ex53_PigDMD	23	TCTGTTCTGAAGGTGTTCCTGGACCTCATC	61.489	24
Ex53_PigDMD	20	GTTCTGAAGGTGTTCCTGGACCTCATCCCA	60.763	25
Ex53_PigDMD	14	AAGGTGTTCCTGGACCTCATCCCACTGACT	59.8842	26
Ex53_PigDMD	1	ACCTCATCCCACTGACTCTGTATTCTTTCA	59.8726	27
Ex53_PigDMD	19	TTCTGAAGGTGTTCCTGGACCTCATCCCAC	58.5446	28
Ex53_PigDMD	0	CCTCATCCCACTGACTCTGTATTCTTTCAA	54.0913	29
Ex53_PigDMD	30	GTTGCCTTCTGTTCTGAAGGTGTTCCTGGA	53.3831	30
Ex53_PigDMD	29	TTGCCTTCTGTTCTGAAGGTGTTCCTGGAC	53.0232	31
Ex53_PigDMD	89	CTCAGCTTCTTCCTTAGCTTCCAGCCATTG	52.766	32
Ex53_PigDMD	88	TCAGCTTCTTCCTTAGCTTCCAGCCATTGT	52.364	33
Ex53_PigDMD	87	CAGCTTCTTCCTTAGCTTCCAGCCATTGTG	48.9608	34
Ex53_PigDMD	90	GCTCAGCTTCTTCCTTAGCTTCCAGCCATT	47.1167	35
Ex53_PigDMD	86	AGCTTCTTCCTTAGCTTCCAGCCATTGTGT	46.1832	36
Ex53_PigDMD	84	CTTCTTCCTTAGCTTCCAGCCATTGTGTTG	45.4075	37
Ex53_PigDMD	102	GGCCCAAGACTTGCTCAGCTTCTTCCTTAG	43.9667	38
Ex53_PigDMD	31	TGTTGCCTTCTGTTCTGAAGGTGTTCCTGG	43.427	39
Ex53_PigDMD	93	CTTGCTCAGCTTCTTCCTTAGCTTCCAGCC	43.3405	40
Ex53_PigDMD	91	TGCTCAGCTTCTTCCTTAGCTTCCAGCCAT	43.333	41
Ex53_PigDMD	106	GCCTGGCCCAAGACTTGCTCAGCTTCTTCC	43.1683	42
Ex53_PigDMD	85	GCTTCTTCCTTAGCTTCCAGCCATTGTGTT	42.6477	43
Ex53_PigDMD	97	AAGACTTGCTCAGCTTCTTCCTTAGCTTCC	42.63	44
Ex53_PigDMD	101	GCCCAAGACTTGCTCAGCTTCTTCCTTAGC	42.2403	45
Ex53_PigDMD	98	CAAGACTTGCTCAGCTTCTTCCTTAGCTTC	42.1806	46
Ex53_PigDMD	100	CCCAAGACTTGCTCAGCTTCTTCCTTAGCT	41.8913	47
Ex53_PigDMD	113	GGCTCTGGCCTGGCCCAAGACTTGCTCAGC	41.6245	48
Ex53_PigDMD	95	GACTTGCTCAGCTTCTTCCTTAGCTTCCAG	41.3954	49
Ex53_PigDMD	92	TTGCTCAGCTTCTTCCTTAGCTTCCAGCCA	41.3658	50
Ex53_PigDMD	105	CCTGGCCCAAGACTTGCTCAGCTTCTTCCT	41.3508	51
Ex53_PigDMD	83	TTCTTCCTTAGCTTCCAGCCATTGTGTTGA	40.5997	52
Ex53_PigDMD	96	AGACTTGCTCAGCTTCTTCCTTAGCTTCCA	39.9098	53
Ex53_PigDMD	107	GGCCTGGCCCAAGACTTGCTCAGCTTCTTC	39.6475	54
Ex53_PigDMD	94	ACTTGCTCAGCTTCTTCCTTAGCTTCCAGC	39.4553	55
Ex53_PigDMD	104	CTGGCCCAAGACTTGCTCAGCTTCTTCCTT	39.0943	56
Ex53_PigDMD	82	TCTTCCTTAGCTTCCAGCCATTGTGTTGAA	38.5799	57
Ex53_PigDMD	103	TGGCCCAAGACTTGCTCAGCTTCTTCCTTA	38.5543	58
Ex53_PigDMD	99	CCAAGACTTGCTCAGCTTCTTCCTTAGCTT	38.4481	59
Ex53_PigDMD	112	GCTCTGGCCTGGCCCAAGACTTGCTCAGCT	38.3916	60
Ex53_PigDMD	109	CTGGCCTGGCCCAAGACTTGCTCAGCTTCT	36.3132	61
Ex53_PigDMD	108	TGGCCTGGCCCAAGACTTGCTCAGCTTCTT	36.0049	62
Ex53_PigDMD	46	AACATTTCATTCAACTGTTGCCTTCTGTTC	35.807	63
Ex53_PigDMD	110	TCTGGCCTGGCCCAAGACTTGCTCAGCTTC	35.3256	64
Ex53_PigDMD	114	TGGCTCTGGCCTGGCCCAAGACTTGCTCAG	34.8158	65
Ex53_PigDMD	42	TTTCATTCAACTGTTGCCTTCTGTTCTGAA	34.5827	66
Ex53_PigDMD	41	TTCATTCAACTGTTGCCTTCTGTTCTGAAG	34.5012	67
Ex53_PigDMD	138	GACCCTCCTTCCATGACTCAAGCTTGGCTC	34.3967	68
Ex53_PigDMD	43	ATTTCATTCAACTGTTGCCTTCTGTTCTGA	33.3834	69
Ex53_PigDMD	111	CTCTGGCCTGGCCCAAGACTTGCTCAGCTT	33.2655	70
Ex53_PigDMD	128	CCATGACTCAAGCTTGGCTCTGGCCTGGCC	33.2305	71
Ex53_PigDMD	129	TCCATGACTCAAGCTTGGCTCTGGCCTGGC	33.1505	72
Ex53_PigDMD	44	CATTTCATTCAACTGTTGCCTTCTGTTCTG	33.1477	73
Ex53_PigDMD	40	TCATTCAACTGTTGCCTTCTGTTCTGAAGG	32.7893	74
Ex53_PigDMD	130	TTCCATGACTCAAGCTTGGCTCTGGCCTGG	31.6372	75
Ex53_PigDMD	117	GCTTGGCTCTGGCCTGGCCCAAGACTTGCT	31.2825	76
Ex53_PigDMD	121	TCAAGCTTGGCTCTGGCCTGGCCCAAGACT	31.2032	77
Ex53_PigDMD	126	ATGACTCAAGCTTGGCTCTGGCCTGGCCCA	31.1004	78
Ex53_PigDMD	139	GGACCCTCCTTCCATGACTCAAGCTTGGCT	30.8117	79
Ex53_PigDMD	134	CTCCTTCCATGACTCAAGCTTGGCTCTGGC	30.0217	80
Ex53_PigDMD	131	CTTCCATGACTCAAGCTTGGCTCTGGCCTG	30.0123	81
Ex53_PigDMD	125	TGACTCAAGCTTGGCTCTGGCCTGGCCCAA	29.895	82
Ex53_PigDMD	115	TTGGCTCTGGCCTGGCCCAAGACTTGCTCA	29.8801	83
Ex53_PigDMD	133	TCCTTCCATGACTCAAGCTTGGCTCTGGCC	29.8522	84
Ex53_PigDMD	47	TAACATTTCATTCAACTGTTGCCTTCTGTT	29.6414	85
Ex53_PigDMD	45	ACATTTCATTCAACTGTTGCCTTCTGTTCT	29.4459	86
Ex53_PigDMD	137	ACCCTCCTTCCATGACTCAAGCTTGGCTCT	29.3854	87
Ex53_PigDMD	127	CATGACTCAAGCTTGGCTCTGGCCTGGCCC	29.2968	88
Ex53_PigDMD	124	GACTCAAGCTTGGCTCTGGCCTGGCCCAAG	29.2622	89
Ex53_PigDMD	132	CCTTCCATGACTCAAGCTTGGCTCTGGCCT	28.8341	90
Ex53_PigDMD	79	TCCTTAGCTTCCAGCCATTGTGTTGAATCT	28.8335	91
Ex53_PigDMD	56	TGAATCTTTTAACATTTCATTCAACTGTTG	28.5633	92
Ex53_PigDMD	122	CTCAAGCTTGGCTCTGGCCTGGCCCAAGAC	28.5445	93
Ex53_PigDMD	116	CTTGGCTCTGGCCTGGCCCAAGACTTGCTC	28.2915	94
Ex53_PigDMD	136	CCCTCCTTCCATGACTCAAGCTTGGCTCTG	28.2215	95
Ex53_PigDMD	48	TTAACATTTCATTCAACTGTTGCCTTCTGT	28.188	96
Ex53_PigDMD	140	GGGACCCTCCTTCCATGACTCAAGCTTGGC	27.8113	97
Ex53_PigDMD	120	CAAGCTTGGCTCTGGCCTGGCCCAAGACTT	27.2581	98
Ex53_PigDMD	118	AGCTTGGCTCTGGCCTGGCCCAAGACTTGC	27.0315	99
Ex53_PigDMD	81	CTTCCTTAGCTTCCAGCCATTGTGTTGAAT	26.8461	100
Ex53_PigDMD	80	TTCCTTAGCTTCCAGCCATTGTGTTGAATC	26.6144	101
Ex53_PigDMD	123	ACTCAAGCTTGGCTCTGGCCTGGCCCAAGA	26.5683	102
Ex53_PigDMD	135	CCTCCTTCCATGACTCAAGCTTGGCTCTGG	26.477	103
Ex53_PigDMD	55	GAATCTTTTAACATTTCATTCAACTGTTGC	25.2498	104
Ex53_PigDMD	141	AGGGACCCTCCTTCCATGACTCAAGCTTGG	24.4135	105
Ex53_PigDMD	49	TTTAACATTTCATTCAACTGTTGCCTTCTG	23.9883	106
Ex53_PigDMD	143	GTAGGGACCCTCCTTCCATGACTCAAGCTT	23.9244	107
Ex53_PigDMD	119	AAGCTTGGCTCTGGCCTGGCCCAAGACTTG	22.8742	108
Ex53_PigDMD	39	CATTCAACTGTTGCCTTCTGTTCTGAAGGT	22.8701	109
Ex53_PigDMD	32	CTGTTGCCTTCTGTTCTGAAGGTGTTCCTG	22.6549	110
Ex53_PigDMD	145	GTGTAGGGACCCTCCTTCCATGACTCAAGC	22.1754	111
Ex53_PigDMD	142	TAGGGACCCTCCTTCCATGACTCAAGCTTG	22.1725	112
Ex53_PigDMD	144	TGTAGGGACCCTCCTTCCATGACTCAAGCT	20.941	113
Ex53_PigDMD	50	TTTTAACATTTCATTCAACTGTTGCCTTCT	20.4514	114
Ex53_PigDMD	38	ATTCAACTGTTGCCTTCTGTTCTGAAGGTG	20.0704	115
Ex53_PigDMD	146	TGTGTAGGGACCCTCCTTCCATGACTCAAG	18.9673	116
Ex53_PigDMD	51	CTTTTAACATTTCATTCAACTGTTGCCTTC	18.4737	117
Ex53_PigDMD	57	TTGAATCTTTTAACATTTCATTCAACTGTT	18.4568	118
Ex53_PigDMD	150	CCATTGTGTAGGGACCCTCCTTCCATGACT	17.4946	119
Ex53_PigDMD	78	CCTTAGCTTCCAGCCATTGTGTTGAATCTT	17.4487	120
Ex53_PigDMD	60	GTGTTGAATCTTTTAACATTTCATTCAACT	17.4248	121
Ex53_PigDMD	149	CATTGTGTAGGGACCCTCCTTCCATGACTC	16.8833	122
Ex53_PigDMD	58	GTTGAATCTTTTAACATTTCATTCAACTGT	16.5707	123
Ex53_PigDMD	155	TGCATCCATTGTGTAGGGACCCTCCTTCCA	16.5659	124
Ex53_PigDMD	154	GCATCCATTGTGTAGGGACCCTCCTTCCAT	16.549	125
Ex53_PigDMD	151	TCCATTGTGTAGGGACCCTCCTTCCATGAC	16.4756	126
Ex53_PigDMD	147	TTGTGTAGGGACCCTCCTTCCATGACTCAA	16.3984	127
Ex53_PigDMD	148	ATTGTGTAGGGACCCTCCTTCCATGACTCA	15.9148	128
Ex53_PigDMD	59	TGTTGAATCTTTTAACATTTCATTCAACTG	15.8554	129
Ex53_PigDMD	37	TTCAACTGTTGCCTTCTGTTCTGAAGGTGT	15.5771	130
Ex53_PigDMD	153	CATCCATTGTGTAGGGACCCTCCTTCCATG	15.5589	131
Ex53_PigDMD	156	TTGCATCCATTGTGTAGGGACCCTCCTTCC	15.2247	132
Ex53_PigDMD	61	TGTGTTGAATCTTTTAACATTTCATTCAAC	15.0144	133
Ex53_PigDMD	152	ATCCATTGTGTAGGGACCCTCCTTCCATGA	14.605	134
Ex53_PigDMD	70	TCCAGCCATTGTGTTGAATCTTTTAACATT	14.0734	135
Ex53_PigDMD	72	CTTCCAGCCATTGTGTTGAATCTTTTAACA	14.0617	136
Ex53_PigDMD	161	TTGGATTGCATCCATTGTGTAGGGACCCTC	13.8696	137
Ex53_PigDMD	159	GGATTGCATCCATTGTGTAGGGACCCTCCT	13.6053	138
Ex53_PigDMD	54	AATCTTTTAACATTTCATTCAACTGTTGCC	13.5774	139
Ex53_PigDMD	73	GCTTCCAGCCATTGTGTTGAATCTTTTAAC	13.1493	140
Ex53_PigDMD	163	CTTTGGATTGCATCCATTGTGTAGGGACCC	13.1207	141
Ex53_PigDMD	160	TGGATTGCATCCATTGTGTAGGGACCCTCC	13.0223	142
Ex53_PigDMD	158	GATTGCATCCATTGTGTAGGGACCCTCCTT	12.2388	143
Ex53_PigDMD	157	ATTGCATCCATTGTGTAGGGACCCTCCTTC	12.1812	144
Ex53_PigDMD	77	CTTAGCTTCCAGCCATTGTGTTGAATCTTT	12.1219	145
Ex53_PigDMD	162	TTTGGATTGCATCCATTGTGTAGGGACCCT	12.1117	146
Ex53_PigDMD	164	CCTTTGGATTGCATCCATTGTGTAGGGACC	11.4279	147
Ex53_PigDMD	53	ATCTTTTAACATTTCATTCAACTGTTGCCT	11.3045	148
Ex53_PigDMD	62	TTGTGTTGAATCTTTTAACATTTCATTCAA	11.2339	149
Ex53_PigDMD	35	CAACTGTTGCCTTCTGTTCTGAAGGTGTTC	10.7805	150
Ex53_PigDMD	33	ACTGTTGCCTTCTGTTCTGAAGGTGTTCCT	10.6152	151
Ex53_PigDMD	71	TTCCAGCCATTGTGTTGAATCTTTTAACAT	10.529	152
Ex53_PigDMD	52	TCTTTTAACATTTCATTCAACTGTTGCCTT	9.90157	153
Ex53_PigDMD	34	AACTGTTGCCTTCTGTTCTGAAGGTGTTCC	9.85513	154
Ex53_PigDMD	165	TCCTTTGGATTGCATCCATTGTGTAGGGAC	9.73349	155
Ex53_PigDMD	36	TCAACTGTTGCCTTCTGTTCTGAAGGTGTT	8.35947	156
Ex53_PigDMD	166	TTCCTTTGGATTGCATCCATTGTGTAGGGA	8.31881	157
Ex53_PigDMD	167	TTTCCTTTGGATTGCATCCATTGTGTAGGG	7.96713	158
Ex53_PigDMD	172	GTGATTTTCCTTTGGATTGCATCCATTGTG	7.90727	159
Ex53_PigDMD	76	TTAGCTTCCAGCCATTGTGTTGAATCTTTT	7.46153	160
Ex53_PigDMD	75	TAGCTTCCAGCCATTGTGTTGAATCTTTTA	7.29662	161
Ex53_PigDMD	69	CCAGCCATTGTGTTGAATCTTTTAACATTT	7.28669	162
Ex53_PigDMD	174	CTGTGATTTTCCTTTGGATTGCATCCATTG	6.29355	163
Ex53_PigDMD	175	TCTGTGATTTTCCTTTGGATTGCATCCATT	5.70928	164
Ex53_PigDMD	168	TTTTCCTTTGGATTGCATCCATTGTGTAGG	5.67263	165
Ex53_PigDMD	173	TGTGATTTTCCTTTGGATTGCATCCATTGT	5.63867	166
Ex53_PigDMD	176	TTCTGTGATTTTCCTTTGGATTGCATCCAT	5.62607	167
Ex53_PigDMD	170	GATTTTCCTTTGGATTGCATCCATTGTGTA	5.21275	168
Ex53_PigDMD	171	TGATTTTCCTTTGGATTGCATCCATTGTGT	5.15267	169
Ex53_PigDMD	177	TTTCTGTGATTTTCCTTTGGATTGCATCCA	4.96113	170
Ex53_PigDMD	169	ATTTTCCTTTGGATTGCATCCATTGTGTAG	4.75475	171
Ex53_PigDMD	74	AGCTTCCAGCCATTGTGTTGAATCTTTTAA	4.31077	172
Ex53_PigDMD	178	GTTTCTGTGATTTTCCTTTGGATTGCATCC	3.78772	173
Ex53_PigDMD	179	GGTTTCTGTGATTTTCCTTTGGATTGCATC	3.06894	174
Ex53_PigDMD	68	CAGCCATTGTGTTGAATCTTTTAACATTTC	2.80878	175
Ex53_PigDMD	182	CTTGGTTTCTGTGATTTTCCTTTGGATTGC	2.69183	176
Ex53_PigDMD	180	TGGTTTCTGTGATTTTCCTTTGGATTGCAT	2.30611	177
Ex53_PigDMD	181	TTGGTTTCTGTGATTTTCCTTTGGATTGCA	2.04768	178
Ex53_PigDMD	63	ATTGTGTTGAATCTTTTAACATTTCATTCA	1.65858	179
Ex53_PigDMD	65	CCATTGTGTTGAATCTTTTAACATTTCATT	1.30768	180
Ex53_PigDMD	64	CATTGTGTTGAATCTTTTAACATTTCATTC	-0.591129	181
Ex53_PigDMD	66	GCCATTGTGTTGAATCTTTTAACATTTCAT	-2.26923	182
Ex53_PigDMD	67	AGCCATTGTGTTGAATCTTTTAACATTTCA	-3.63062	183
Yellow indicates PMOs tested in this study.
